# Supplementary material for: Binding and Dynamics Demonstrate the Destabilization of Ligand Binding for the S688Y Mutation in the NMDA Receptor GluN1 Subunit
Source: Molecules. 2023 May 15;28(10):4108. doi: 10.3390/molecules28104108 (PMC10224558; doi:10.3390/molecules28104108)
Supplement: Supplementary file 1 [file molecules-28-04108-s001.zip]

Archive with 1 entries (1 files):
- molecules-2357070-supplementary.pdf
